# Supplementary material for: Photothermal Performance of Metal–Phenolic Networks and Its pH-Dependent Coordination Regulation
Source: Molecules. 2026 May 15;31(10):1668. doi: 10.3390/molecules31101668 (PMC13209588; doi:10.3390/molecules31101668)
Supplement: Supplementary file 1 [file molecules-31-01668-s001.zip]

Archive with 1 entries (1 files):
- molecules-4293962-supplementary.pdf
